# Supplementary material for: Testing and Validation of High Density Resequencing Microarray for Broad Range Biothreat Agents Detection
Source: PLoS One. 2009 Aug 11;4(8):e6569. doi: 10.1371/journal.pone.0006569 (PMC2719057; doi:10.1371/journal.pone.0006569)
Supplement: Table S1 — List of detector sequences used to design RPM-TEI. Includes their origin and amplification related information. (0.04 MB XLS) [file pone.0006569.s001.xls]

## Sheet: Sheet1
Supporting Table S1. Diagnostic DNA sequences tiled on RPM-TEI microarray
pathogen	target/gene	length (bp)	PCR group	primers		amplicon size(bp)
				forward	reverse
Bacillus anthracis	gyrA	1000	1	BAANGYRA-F2	BAANGYRA-R6	1144
	lef	1000		BAANLEF-F3	BAANLEF-R4	1097
	pag	1000		BAANPAG-F3	BAANPAG-R1	1139
	rpoB	777		BAANRPOB-F1	BAANRPOB-R1	683
	cya	1000		BAANCYA-F5	BAANCYA-R3	1046
	capB	1194		BAANCAPB-F1	BAANCAPB-R3	1337
Bacillus cereus	plcR	606		BACEPLCR-F1	BACEPLCR-R1	637
Bartonella quintana	gltA	500	4	BAQUGLTA-F1	BAQUGLTA-R2	676
	groEL	500		BAQUGROEL-F3	BAQUGROEL-R1	674
Brucella abortus	omp2	800	1	BRABOMP2-F1	BRABOMP2-R3	932
	wboA	800		BRABWBOA-F1	BRABWBOA-R1	902
Brucella melitensis	gyrA	800		BRMEGYRA-F3	BRMEGYRA-R1	940
Burkholderia mallei	waaF	600		BUMAWAAF-F3	BUMAWAAF-R2	685
Burkholderia pseudomallei	orf11 (TTS1)	600		BUPSORF11-F1	BUPSORF11-R1	700
	orf13 (TTS1)	654		BUPSORF13-F1	BUPSORF13-R1	618
Campylobacter jejuni	gyrA	500	4	CAJEGYRA-F2	CAJEGYRA-R1	532
	flaA	500		CAJEFLAA-F1	CAJEFLAA-R1	600
Crimean-Congo hemorrhagic fever virus - I (West Africa)	GP	520	3	CCHFV-IGP-F1	CCHFV-IGP-R2	669
	LP	442		CCHFV-ILP-F2	CCHFV-ILP-R1	519
	NP	499		CCHFV-INP-F1	CCHFV-INP-R1	655
Crimean-Congo hemorrhagic fever virus - II (Congo)	GP	519		CCHFV-IIGP-F1	CCHFV-IIGP-R1	670
	LP	441		CCHFV-IILP-F1	CCHFV-IILP-R1	556
	NP	498		CCHFV-IINP-F1	CCHFV-IINP-R1	651
Crimean-Congo hemorrhagic fever virus - III (South Africa)	GP	519		CCHFV-IIIGP-F2	CCHFV-IIIGP-R1	631
	LP	442		CCHFV-IIILP-F1	CCHFV-IIILP-R1	532
	NP	498		CCHFV-IIINP-F1	CCHFV-IIINP-R1	621
Crimean-Congo hemorrhagic fever virus - IV (Asia/Middle East)	GP	518		CCHFV-IVGP-F2	CCHFV-IVGP-R4	683
	LP	441		CCHFV-IV-VLP-F1	CCHFV-IV-VLP-R1	672
	NP	499		CCHFV-IVNP-F1	CCHFV-IVNP-R1	621
Crimean-Congo hemorrhagic fever virus - V (Europe/Turkey)	GP	519		CCHFV-VGP-F1	CCHFV-VGP-R1	735
	LP	441		CCHFV-IV-VLP-F1	CCHFV-IV-VLP-R1	672
	NP	500		CCHFV-VNP-F1	CCHFV-VNP-R1	656
Crimean-Congo hemorrhagic fever virus - VI (Greece)	GP	519		CCHFV-VIGP-F1	CCHFV-VIGP-R1	611
	LP	442		CCHFV-VILP-F1	CCHFV-VILP-R1	549
	NP	497		CCHFV-VINP-F1	CCHFV-VINP-R1	655
Chlamydia psittaci	ompA	600	1	CHPSOMPA-F1	CHPSOMPA-R1	724
	sigA	600		CHPSSIGA-F1	CHPSSIGA-R1	661
	incA	600		CHPSINCA-F1	CHPSINCA-R1	663
Clostridium botulinum	bont/A (toxin A)	700		CLBONTA-F2	CLBONTA-R2	537
				CLBONTA2-F2	CLBONTA2-R2	782
	bont/B (toxin B)	700		CLBONTA-F1	CLBONTA-R1	716
	bont/E (toxin E)	700		CLBONTE-F1	CLBONTE-R2	671
Clostridium perfringens	gyrA	600		CLPEGYRA-F1	CLPEGYRA-R1	691
	plc (alpha toxin)	547		CLPEPLC-F2	CLPEPLC-R1	662
	colA (kappa toxin)	500		CLPECOLA-F1	CLPECOLA-R1	524
	etx (epsilon toxin)	700		CLPEEPSILON-F3	CLPEEPSILON-R2	748
Clostridium tetani	tetX (tetanus toxin)	800		CLTETETANUS-F3	CLTETETANUS-R2	798
Coxiella burnetii	gyrA	600		COBUGYRA-F1	COBUGYRA-R1	761
	IS1111	600		COBUIS1111-F2	COBUIS1111-R2	789
	icd	600		COBUICD-F1	COBUICD-R1	642
Cryptosporidium parvum	SOD	375	4	CRPASOD-F3	CRPASOD-R1	407
	CP2	500		CRPACP2-F1	CRPACP2-R1	556
Dengue virus type 1	3' noncoding region	465		DENGUE1NCR-F2	DENGUE1-4NCR-R1	463
	prM	502		DENGUE1PRM-F1	DENGUE1PRM-R1	604
Dengue virus type 2	3’ noncoding region	443		DENGUE2NCR-F2	DENGUE1-4NCR-R1	450
	prM	498		DENGUE2PRM-F1	DENGUE2PRM-R2	679
Dengue virus type 3	3’ noncoding region	447		DENGUE3NCR-F1	DENGUE1-4NCR-R1	443
	prM	498		DENGUE3PRM-F1	DENGUE3PRM-R3	608
Dengue virus type 4	3’ noncoding region	388		DENGUE4NCR-F1	DENGUE1-4NCR-R1	389
	prM	498		DENGUE4PRM-F1	DENGUE4PRM-R1	563
Escherichia coli O157:H7	stx1A	700	1	ECOSTX1A-F1	ECOSTX1A-R2	797
	stx2A	700		ECOSTX2A-F2	ECOSTX2A-R2	810
Eastern equine encephalitis virus - I	NS	680	3	EEEVINS-F1	EEEVINS-R1	818
	E2	572		EEEVIE2-F1	EEEVIE2-R1	633
Eastern equine encephalitis virus - II	NS	667		EEEVIINS-F1	EEEVIINS-R1	796
	E2	572		EEEVIIE2-F1	EEEVIIE2-R1	734
Eastern equine encephalitis virus - III	NS	677		EEEVIIINS-F3	EEEVIIINS-R1	818
	E2	572		EEEVIIIE2-F1	EEEVIIIE2-R1	633
Ebola virus Ivory Coast	GP	853	2	EBOLACIGP-F1	EBOLACIGP-R1	1015
Ebola virus Reston	GP	700		EBOLARESTGP-F1	EBOLARESTGP-R1	940
	NP	700		EBOLARESTNP-F1	EBOLARESTNP-R1	789
	VP24	700		EBOLARESTVP24-F1	EBOLARESTVP24-R1	866
Ebola virus Sudan	GP	700		EBOLASUDAGP-F1	EBOLASUDAGP-R1	788
	NP	700		EBOLASUDANP-F2	EBOLASUDANP-R1	773
	VP24	700		EBOLASUDAVP24-F1	EBOLASUDAVP24-R1	766
Ebola virus Zaire	GP	700		EBOLAZAIRGP-F1	EBOLAZAIRGP-R1	748
	NP	700		EBOLAZAIRNP-F1	EBOLAZAIRNP-R1	864
	VP24	700		EBOLAZAIRVP24-F2	EBOLAZAIRVP24-R1	839
Foot and mouth disease virus	VP1	639	4	FMDVP1-F1	FMDVP1-R1	582
	VP2	654		FMDVP2-F1	FMDVP2-R1	634
Francisella tularensis	tul4	800	1	FRTUTUL4-F2	FRTUTUL4-R1	868
	mdh	700		FRTUMDH-F2	FRTUMDH-R1	790
	fopA	467		FRTUFOPA-F1	FRTUFOPA-R1	412
	RD1	722		FRTURD1-F6	FRTURD1-R4	707
Guanarito virus	LP	700	3	GUANARITOLP-F2	GUANARITOLP-R1	780
	GP	500		GUANARITOGP-F2	GUANARITOGP-R1	607
Guanarito virus 1-2	NP	619		GUANARITO1-2NP-F1	GUANARITO1-2NP-R1	569
Guanarito virus 3-9	NP	619		GUANARITO3-9NP-F2	GUANARITO3-9NP-R1	720
Hantaan virus	NP	500	4	HANTAANNP-F1	HANTAANNP-R1	551
Hantaan virus - I	GP	500		HANTAANIGP-F1	HANTAANIGP-R2	730
Hantaan virus - II	GP	500		HANTAANIIGP-F1	HANTAANIIGP-R1	559
Hendra virus	NP	557	2	HENDRANP-F1	HENDRANP-R1	714
	GP	750		HENDRAGP-F1	HENDRAGP-R1	918
	LP	700		HENDRALP-F1	HENDRALP-R1	833
Human herpesvirus 1	CP	500	4	HERPES1CP-F1	HERPES1CP-R1	662
	pol	500		HERPES1POL-F1	HERPES1POL-R1	628
Human herpesvirus 2	CP	500		HERPES2CP-F1	HERPES2CP-R1	637
Influenza A virus (H5N1)	NA1	800	1	FLUAHA5-F4	FLUAHA5-R4	1608
	HA	800		FLUANA1-F2	FLUANA1-R2	1208
	M	800		FLUAMA-F6	FLUAMA-R6	879
Junin virus	LP	512	3	JUNINLP-F1	JUNINLP-R1	595
	NP	520		JUNINNP-F2	JUNINNP-R1	777
	GP	590		JUNINGP-F1	JUNINGP-R1	667
Lassa virus	LP-1	705	2	LASSALP-1-F1	LASSALP-1-R1	743
	LP-2	681		LASSALP-2-F1	LASSALP-2-R1	708
	LP-3	704		LASSALP-3-F1	LASSALP-3-R1	894
	GP-1	743		LASSAGP-1-F1	LASSAGP-1-R1	668
	GP-2	695		LASSAGP-2-F1	LASSAGP-2-R1	708
	GP-3	692		LASSAGP-3-F1	LASSAGP-3-R1	719
	GP-4	692		LASSAGP-4-F1	LASSAGP-4-R1	747
	GP-5	694		LASSAGP-5-F1	LASSAGP-5-R1	664
Lassa virus - I	NP	626		LASSAINP-F1	LASSAINP-R1	584
Lassa virus - II	NP-1	628		LASSAIINP-1-F1	LASSAIINP-1-F1	528
	NP-2	628		LASSAIINP-2-F1	LASSAIINP-2-R2	579
	NP-3	631		LASSAIINP-3-F1	LASSAIINP-3-R1	552
Lassa virus - III	NP-1	628		LASSAIIINP-1-F1	LASSAIIINP-1-R1	760
	NP-2	628		LASSAIIINP-2-F1	LASSAIIINP-2-R1	557
Lassa virus - IV	NP-1	631		LASSAIVNP-1-F1	LASSAIVNP-1-R1	549
	NP-2	628		LASSAIVNP-2-F1	LASSAIVNP-2-R1	575
	NP-3	628		LASSAIVNP-3-F1	LASSAIVNP-3-R1	587
	NP-4	628		LASSAIVNP-4-F1	LASSAIVNP-4-R1	612
	NP-5	631		LASSAIVNP-5-F1	LASSAIVNP-5-R1	537
Leptospira interrogans	lipL32	500	4	LEINLIPL32-F1	LEINLIPL32-R1	701
	ligA	500		LEINLIGA-F1	LEINLIGA-R4	666
Machupo virus	LP	512	3	MACHUPOLP-F1	MACHUPOLP-R1	712
	NP	633		MACHUPONP-F1	MACHUPONP-R1	732
	GP	742		MACHUPOGP-F1	MACHUPOGP-R2	930
Marburg virus Angola	NP	700	2	MARBANGNP-F1	MARBANGNP-R1	947
	GP	450		MARBANGGP-F1	MARBANGGP-R1	546
	LP	567		MARBANGLP-F1	MARBANGLP-R1	719
Marburg virus Ravn	GP	450		MARBRAVNGP-F1	MARBRAVNGP-R1	572
	LP	567		MARBRAVNLP-F1	MARBRAVNLP-R1	688
	NP	700		MARBRAVNNP-F1	MARBRAVNNP-R1	851
Morbillivirus (Rinderpest)	FP	600	4	MORBILLIFP-F2	MORBILLIFP-R1	648
	NP	676		MORBILLINP-F1	MORBILLINP-R1	754
Mycobacterium tuberculosis	rpoB	500		MYTURPOB-F1	MYTURPOB-R1	611
	gyrA	500		MYTUGYRA-F1	MYTUGYRA-R1	612
Newcastle disease - I	HN	626		NEWCASTLEIHN-F1	NEWCASTLEIHN-R2	748
	FP	674		NEWCASTLEIFP-F4	NEWCASTLEIFP-R1	650
Newcastle disease - II	HN	626		NEWCASTLEIIHN-F1	NEWCASTLEIIHN-R1	802
	FP	674		NEWCASTLEIIFP-F1	NEWCASTLEIIFP-R1	786
Nipah virus	NP	557	2	NIPAHNP-F1	NIPAHNP-R1	741
	GP	750		NIPAHGP-F1	NIPAHGP-R1	1002
	LP	700		NIPAHLP-F1	NIPAHLP-R1	860
O’nyong-nyong virus	NS P3	500	4	ONNVNS-F1	ONNVNS-R1	498
	E2	500		ONNVE2-F2	ONNVE2-R1	672
Punta Toro virus	PP	553		PRVPP-F1	PRVPP-R1	658
Ricinus communis	Ricin	600	1	RICORICIN-F1	RICORICIN-R1	748
Rickettsia prowazekii	gyrA	600		RIPRGYRA-F3	RIPRGYRA-R1	741
	omp1	600		RIPROMP1-F1	RIPROMP1-R2	753
	gltA	518		RIPRGLTA-F1	RIPRGLTA-R1	439
Rickettsia tsutsugamushi	groEL	546	4	RITSGROEL-F1	RITSGROEL-R1	490
	sta56	500		RITSSTA56-F1	RITSSTA56-R1	619
Rickettsia typhi	lepB	500		RITYLEPB-F1	RITYLEPB-R1	857
Rift Valley fever virus	NP	735	2	RVFVNP-F1	RVFVNP-R1	773
	GP	730		RVFVGP-F1	RVFVGP-R1	821
	LP	729		RVFVLP-F1	RVFVLP-R2	916
Sabia virus	LP	700	3	SABIALP-F1	SABIALP-R1	831
	NP	630		SABIANP-F1	SABIANP-R1	772
	GP	500		SABIAGP-F1	SABIAGP-R1	584
Salmonella enterica	invA	500	4	SAENINVA-F1	SAENINVA-R1	641
Salmonella typhi	iroB	500		SATYIROB-F1	SATYIROB-R1	591
Sandfly Naples virus - I	PP	560		SFVNAIPP-F1	SFVNAIPP-R1	481
Sandfly Naples virus - II	PP	564		SFVNAIIPP-F4	SFVNAIIPP-R1	529
Sandfly Naples virus - III	PP	574		SFVNAIIIPP-F1	SFVNAIIIPP-R1	483
Sandfly Sicillian virus - I	PP	563		SFVSIIPP-F1	SFVSIIPP-R1	492
Sandfly Sicillian virus - II	PP	563		SFVSIIIPP-F1	SFVSIIIPP-R1	550
Sandfly Sicillian virus - III	PP	561		SFVSIIIIPP-F1	SFVSIIIIPP-R2	495
Seoul virus	NP	500		SEOULNP-F2	SEOULNP-R1	560
	GP	500		SEOULGP-F2	SEOULGP-R3	659
Sin Nombre virus	NP	418	3	SNVNP-F1	SNVNP-R1	529
	GP	529		SNVGP-F1	SNVGP-R1	678
	LP	500		SNVLP-F2	SNVLP-R3	747
Staphylococcus aureus	seb (enterotoxin B)	718	1	STAUSEB-F1	STAUSEB-R3	870
Toscana virus	NP	516	4	TOSCANANP-F1	TOSCANANP-R1	553
	PP	600		TOSCANAPP-F1	TOSCANAPP-R1	787
Variola major virus	HA	874	1	VMVHA-F4	VMVHA-R5	1090
	g3r	762		VMVG3R-F2	VMVG3R-R2	815
	crmB	700		VMVCRMB-F4	VMVCRMB-R4	723
Venezuelan equine encephalitis virus (VEEV)	NS	600	3	VEEVNS-F2	VEEVNS-R1	828
	E2	700		VEEVE2-F1	VEEVE2-R1	795
Vibrio cholerae	ctxAB	800	1	VICHCTXAB-F2	VICHCTXAB-R1	901
Western equine encephalitis virus (WEEV)	NS	517	3	WEEVNS-F1	WEEVNS-R1	639
	E1	700		WEEVE1-F1	WEEVE1-R1	784
Yersinia pestis	gyrA	492	1	YEPEGYRA-F3	YEPEGYRA-R2	637
	ompA	600		YEPEOMPA-F1	YEPEOMPA-R3	714
	cve2155	517		YEPECVE2155-F2	YEPECVE2155-R1	599
	caf1	513		YPCAF1-F4	YPCAF1-R4	653
Arabidopsis thaliana	NAC1	1059	control1	ATNAC1-84F	ATNAC1-NR2	558
			control4	ATNAC1-NF1	ATNAC1-1158R	569
	TIM	1061	control2	ATTIM-61F	ATTIM-NR2	557
			control3	ATTIM-NF1	ATTIM-1085R	492
