# Supplementary material for: Testing and Validation of High Density Resequencing Microarray for Broad Range Biothreat Agents Detection
Source: PLoS One. 2009 Aug 11;4(8):e6569. doi: 10.1371/journal.pone.0006569 (PMC2719057; doi:10.1371/journal.pone.0006569)
Supplement: Table S2 — Detailed results of RPM-TEI sensitivity testing. (0.03 MB XLS) [file pone.0006569.s002.xls]

## Sheet: Sheet1
Supporting Table S2. Detailed results of RPM-TEI sesitivity testing
	Pathogens	LOD1 for targets			LOD for pathogens
		104	106	>106
PCR gropup I	Bacillus anthracis	rpoB, pag,	gyrA, lef, cya, capB		104
	Bacillus cereus		plcR		106
	Clostridium tetani (toxin)		tetX		106
	Escherichia coli O157:H7 (toxin)	stx1A, stx2A			104
	Francisella tularensis	fopA	tul4, mdh	RD1	104
	Influenza A virus (H5N1)		M	HA, NA	106
	Vibrio cholerae	ctxAB			104
	Yersinia pestis	gyrA, ompA, cve2155	caf1		104
	Clostridium perfringens	gyrA, colA	plc, etx		104
	Brucella abortus	omp2, wboA			104
	Brucella melitensis	gyrA			104
	Burkholderia mallei	waaF			104
	Burkholderia pseudomallei	orf11, orf13			104
	Chlamydia psittaci	ompA, sigA,	incA		106
	Clostridium botulinum (toxin)		bont/A	bont/B, bont/E	106
	Coxiella burnetii	gyrA, IS1111, icd			104
	Ricinus communis (toxin)	ricin			104
	Rickettsia prowazekii	gyrA, omp1, gltA			104
	Staphylococcus aureus (toxin)		seb		106
	Variola major virus	HA, crmB,	G3R		104
PCR group II	Ebola virus Ivory Coast		GP		106
	Ebola virus Reston	GP, NP,	VP24		104
	Ebola virus Sudan	GP, NP	VP24		104
	Ebola virus Zaire	GP, NP	VP24		104
	Hendra virus	GP, NP,	LP		104
	Nipah virus		GP, NP, LP		106
	Lassa virus	GP1, GP2, GP3, GP4, GP5, LP1	LP2, LP3		104
	Lassa virus I	NP			104
	Lassa virus II	NP1, NP2,	NP3		104
	Lassa virus III	NP1, NP2			104
	Lassa virus IV	NP1, NP2, NP3, NP4, NP5			104
	Marburg virus Angola	GP, NP, LP			104
	Marburg virus Ravn	GP, NP,	LP		104
	Rift Valley fever virus	GN, NP, LP			104
PCR group III	Crimean-Congo hemorrhagic fever virus - I	LP, NP	GP		104
	Crimean-Congo hemorrhagic fever virus - II	GP, LP, NP			104
	Crimean-Congo hemorrhagic fever virus - III	GP, LP, NP			104
	Crimean-Congo hemorrhagic fever virus - IV	GP, LP, NP			104
	Crimean-Congo hemorrhagic fever virus - V	GP, LP, NP			104
	Crimean-Congo hemorrhagic fever virus - VI	GP, LP, NP			104
	Eastern equine encephalitis virus I	NS, E2			104
	Eastern equine encephalitis virus II	NS, E2			104
	Eastern equine encephalitis virus III	NS, E2			104
	Guanarito virus	LP, GP			104
	Guanarito virus 1-2	NP			104
	Guanarito virus 3-9	NP			104
	Junin virus	GP, LP, NP			104
	Machupo virus	LP, NP		GP	104
	Sabia virus	GP, LP, NP			104
	Sin Nombre virus	GP, LP, NP			104
	Venezuelan equine encephalitis virus	NS, E2			104
	Western equine encephalitis virus	NS, E1			104
PCR group IV	Bartonella quintana	gltA	groEL		104
	Campylobacter jejuni	gyrA, flaA			104
	Cryptosporidium parvum			cp2, sod	>106
	Dengue virus type 1	ncr3', prM			104
	Dengue virus type 2		ncr3'	prM	106
	Dengue virus type 3		ncr3'	prM	106
	Dengue virus type 4		ncr3'	prM	106
	Foot and mouth disease virus	VP2	VP1		104
	Hantaan virus	NP			104
	Hantaan virus I		GP		106
	Hantaan virus II	GP			104
	Human herpesvirus 1		CP, pol		106
	Human herpesvirus 2		CP		106
	Leptospira interrogans	ligA	lipL32		104
	Morbillivirus	NP	FP		104
	Mycobacterium tuberculosis		gyrA, rpoB		106
	Newcastle disease I		FP	HN	106
	Newcastle disease II	FP	HN		104
	O'nyong-nyong virus	NS, E2			104
	Punta Roro virus	PP			104
	Rickettsia tsutsugamushi	groEL, sta56			104
	Rickettsia typhi		lepB		106
	Salmonella enterica		invA		106
	Salmonella typhi	iroB			104
	Sandfly Naples virus I	PP			104
	Sandfly Naples virus II	PP			104
	Sandfly Naples virus III	PP			104
	Sandfly Sicillian virus I	PP			104
	Sandfly Sicillian virus II	PP			104
	Sandfly Sicillian virus III	PP			104
	Seoul virus	NP, GP			104
	Toscana virus	NP, PP			104
1 LOD=limit of detection
