# Supplementary material for: Testing and Validation of High Density Resequencing Microarray for Broad Range Biothreat Agents Detection
Source: PLoS One. 2009 Aug 11;4(8):e6569. doi: 10.1371/journal.pone.0006569 (PMC2719057; doi:10.1371/journal.pone.0006569)
Supplement: Table S3 — Complete list of synthetic templates used for RPM-TEI validation. (0.03 MB XLS) [file pone.0006569.s003.xls]

## Sheet: Sheet1
Supporting Table S3. List of synthetic DNA templates used to validate RPM-TEI
name	source		length (bp)
	pathogen	gene/target
BRAB OMP2	Brucella abortus	omp2	1000
BRAB WBOA		wboA	1000
BRME GYRA	Brucella melitensis	gyrA	1000
BUMA WAAF	Burkholderia mallei	waaF	800
BUPS ORF11	Burkholderia pseudomallei	orf11 (TTS1)	800
BUPS ORF13		orf13 (TTS1)	754
CCHFV I GP	Crimean-Congo hemorrhagic fever virus - I (W.Africa)	GP M	720
CCHFV I LP		LP polymerase	816
CCHFV I NP		NP S	699
CCHFV II GP	Crimean-Congo hemorrhagic fever virus - II (Congo)	GP M	719
CCHFV II LP		LP polymerase	641
CCHFV II NP		NP S	698
CCHFV III GP	Crimean-Congo hemorrhagic fever virus - III (S.Africa)	GP M	719
CCHFV III LP		LP polymerase	642
CCHFV III NP		NP S	698
CCHFV IV GP	Crimean-Congo hemorrhagic fever virus - IV (Asia.M. East)	GP M	761
CCHFV IV LP		LP polymerase	780
CCHFV IV NP		NP S	699
CCHFV V GP	Crimean-Congo hemorrhagic fever virus - V (Europe/Turkey)	GP M	827
CCHFV V LP		LP polymerase	800
CCHFV V NP		NP S	700
CCHFV VI GP	Crimean-Congo hemorrhagic fever virus - VI (Greece)	GP M	719
CCHFV VI LP		LP polymerase	642
CCHFV VI NP		NP S	697
CP INCA	Chlamydia psittaci	incA	799
CP OMPA2		ompA	840
CP SIGA		sigA	840
CLBO BONTA	Clostridium botulinum	bont/A	1000
CLBO BONTB		bont/B	1000
CLBO BONTE		bont/E	900
CLPE EPSILON	Clostridium perfringens	etx	900
COBU GYRA	Coxiella burnetii	gyrA	800
COBU ICD		icd	800
COBU IS1111		IS1111	800
DENGUE I NCR	Dengue virus type 1	3’ noncoding region	600
DENGUE I PRM		prM	700
EEEV I E2	Eastern equine encephalitis virus I	E2	800
EEEV I NS		NS	880
EEEV II E2	Eastern equine encephalitis virus II	E2	772
EEEV II NS		NS	887
EEEV III E2	Eastern equine encephalitis virus III	E2	772
EEEV III NS		NS	877
EBVCI GP	Ebola virus Cotê d’Ivore	GP	1053
EBVRES GP	Ebola virus Reston	GP	1000
EBVRES NP		NP	900
EBVRES VP24		VP24	900
EBVSUD GP	Ebola virus Sudan	GP	900
EBVSUD NP		NP	900
EBVSUD VP24		VP24	900
EBVZAI GP	Ebola virus Zaire	GP	900
EBVZAI NP		NP	900
EBVZAI VP24		VP24	900
FMD VP1	Foot and mouth disease virus	VP1	639
FMD VP2		VP2	654
GUVI LP	Guanarito virus	LP polymerase	900
GUVI GP		GP Glycoprotein	673
GUVI 1-2 NP	Guanarito virus 1-2	NP Nucleoprotein	619
GUVI 3-9 NP	Guanarito virus 3-9	NP Nucleoprotein	819
HANTAAN NP	Hantaan virus	NP S	700
HANTAAN 1 GP	Hantaan virus I	GP M	800
HANTAAN 2 GP	Hantaan virus II	GP M	700
HEVI GP	Hendra virus	GP	950
HEVI LP		LP	900
HEVI NP		NP	757
JUVI GP	Junin virus	GP Glycoprotein	774
JUVI LP		LP polymerase	712
JUVI NP		NP Nucleoprotein	915
LVV GP1	Lassa virus	GP1	743
LVV GP2		GP2	849
LVV GP3		GP3	861
LVV GP4		GP4	843
LVV GP5		GP5	845
LVV LP1		LP1	805
LVV LP2		LP2	780
LVV LP3		LP3	904
LVVI NP	Lassa virus I	NP	626
LVVII NP1	Lassa virus II	NP1	628
LVVII NP2		NP2	628
LVVII NP3		NP3	631
LVVIII NP1	Lassa virus III	NP1	800
LVV NP2		NP2	628
LVVIV NP1	Lassa virus IV	NP1	631
LVVIV NP2		NP2	628
LVVIV NP3		NP3	628
LVV NP4		NP4	628
LVVIV NP5		NP5	631
MAVI GP	Machupo virus	GP Glycoprotein	989
MAVI LP		LP polymerase	801
MAVI NP		NP Nucleoprotein	833
MBVANG GP	Marburg virus Angola	GP	650
MBVANG LP		LP	767
MBVANG NP		NP	900
MBVRAV GP	Marburg virus Ravn	GP	650
MBVRAV LP		LP	767
MBVNP		NP	900
MOVI FP	Morbillivirus (Rinderpest)	FP Fusion protein	799
MOVI NP		NP Nucleoprotein	900
NECA I FP	Newcastle disease I	FP Fusion protein	710
NECA I HN		HN	800
NECA II FP	Newcastle disease II	FP Fusion protein	900
NECA II HN		HN	900
NIPV GP	Nipah virus	GP	1200
NIPV LP		LP	900
NIPV NP		NP	824
ONV E2	O'nyong-nyong virus	E2	719
OVI NS		NS P3	614
PUNTA PP	Punta Toro virus	PP polyprotein M	800
RICO RICIN	Ricinus communis	Ricin	800
RIPR GLTA	Rickettsia prowazekii	gltA	718
RIPR GYRA		gyrA	770
RIPR OMP1		omp1	800
RITS GROEL	Rickettsia tsutsugamushi	groEL	546
RITS STA56		sta56	700
RITY LEPB	Rickettsia typhi	lepB	900
RIVA GN	Rift Valley fever virus	GN	930
RIVA LP		LP	1020
RIVA NP		NP	873
SAVI GP	Sabia virus	GP Glycoprotein	658
SAVI LP		LP polymerase	900
SAVI NP		NP Nucleoprotein	830
SATY IROB	Salmonella typhi	iroB	700
SFNAV I PP	Sandfly Naples virus I	PP polyprotein M	560
SFNAV II PP	Sandfly Naples virus II	PP polyprotein M	680
SFNAV III PP	Sandfly Naples virus III	PP polyprotein M	570
SFSIV I PP	Sandfly Sicillian virus I	PP polyprotein M	560
SFSIV II PP	Sandfly Sicillian virus II	PP polyprotein M	563
SFSIV III PP	Sandfly Sicillian virus III	PP polyprotein M	560
SEVI GP	Seoul virus	GP M	700
SEVI NP		NP S	700
SNV GP	Sin Nombre virus	GP M	750
SNV LP		LP polymerase	800
SNV NP		NP S	600
STAU SEB	Staphylococcus aureus	seb (enterotoxin B)	977
TOVI NP	Toscana virus	NP S	600
TOVI GP		PP polyprotein M	900
VMV CRMB	Variola major virus	crmB	847
VMV G3R		g3r	962
VMV HA		HA (hemagglutinin)	1142
VEEV E2	Venezuelan equine encephalitis virus	E2	900
VEEV NS		NS	932
WEEV E1	Western equine encephalitis virus	E1	884
WEEV NS		NS	717
