# Supplementary material for: Testing and Validation of High Density Resequencing Microarray for Broad Range Biothreat Agents Detection
Source: PLoS One. 2009 Aug 11;4(8):e6569. doi: 10.1371/journal.pone.0006569 (PMC2719057; doi:10.1371/journal.pone.0006569)
Supplement: Table S4 — Composition of template mixes used for sensitivity testing of RPM-TEI microarray. (0.02 MB XLS) [file pone.0006569.s004.xls]

## Sheet: Sheet1
Supporting Table S4. Compositions of template mixes for validation of RPM-TEI
PCR group I			PCR group II			PCR group III			PCR group IV
Mix #	Templates1		Mix #	Templates1		Mix #	Templates1		Mix #	Templates1
1	Bacillus anthracis		1	EBVRES GP		1	CCHFV I GP		1	Bartonella quintana
	Bacillus cereus			EBVRES NP			CCHFV I LP		2	Campylobacter jejuni
2	Clostridium tetani			EBVRES VP24			CCHFV I NP		3	Cryptosporidium parvum
	Escherichia coli O157:H7			LVV GP1			EEEV I NS		4	Leptospira interrogans
3	Francisella tularensis			LVVNP2			EEEV I E2		5	Dengue virus type 3 Dengue virus type 4
	Influenza A virus (H5N1)		2	EBVSUD GP		2	CCHFV II GP
4	Vibrio cholerae			EBVSUD NP			CCHFV II LP		6	Human Herpesvirus 1 Human herpesvirus 2
	Yersinia pestis			EBVSUD VP24			CCHFV II NP
5	Clostridium perfringens			LVV GP2			EEEV II NS		7	Mycobacterium tuberculosis
	CLPE EPSILON			LVVIV NP1			EEEV II E2		8	Salmonella enterica Dengue virus type 2
6	BRAB OMP2		3	EBVZAI GP		3	CCHFV III GP
	BRAB WBOA			EBVZAI NP			CCHFV III LP		9	DENGUE I NCR
7	BRME GYRA			EBVZAI VP24			CCHFV III NP			FMD VP1
	BUMA WAAF			LVV LP3			EEEV III NS			HANTAAN NP
8	BUPS ORF11			LVVIV NP2			EEEV III E2			HANTAAN 1 GP
	BUPS ORF13		4	HEVI NP		4	CCHFV IV GP			SFNAV I PP
9	CP OMPA2			HEVI GP			CCHFV IV LP		10	DENGUE I PRM
	CP SIGA			HEVI LP			CCHFV IV NP			FMD VP2
10	CP INCA			LVV GP4			VEEV NS			HANTAAN 2 GP
	CLBO BONTE			LVVI NP			VEEV E2			MOVI FP
11	CLBO BONTA		5	MBVANG NP		5	CCHFV V GP			SFNAV II PP
	CLBO BONTB			MBVANG GP			CCHFV V LP		11	NECA I HN
12	COBU GYRA			MBVANG LP			CCHFV V NP			NECA I FP
	COBU IS1111			LVV GP5			WEEV NS			OVI NS
13	COBU ICD			LVVIII NP1			WEEV E2			MOVI NP
	RICO RICIN		6	MBVNP		6	CCHFV VI GP			SFNAV III PP
14	RIPR GYRA			MBVRAV GP			CCHFV VI LP		12	NECA II HN
	RIPR OMP1			MBVRAV LP			CCHFV VI NP			NECA II FP
15	RIPR GLTA			LVVII NP1			GUVI LP			ONV E2
	STAU SEB		7	NIPV NP			GUVI GP			PUNTA PP
16	VMV HA			NIPV GP		7	JUVI LP			SFSIV I PP
	VMV G3R			NIPV LP			JUVI NP		13	RITS GROEL
17	VMV CRMB			LVVII NP2			JUVI GP			RITS STA56
			8	RIVA NP			GUVI 1-2 NP			RITY LEPB
				RIVA GN		8	MAVI LP			SATY IROB
				RIVA LP			MAVI NP			SFSIV II PP
				LVVII NP3			MAVI GP		14	SEVI NP
			9	EBVCL GP			GUVI 3-9 NP			SEVI GP
				LVVIV NP3		9	SAVI LP			TOVI NP
			10	LVV LP1			SAVI NP			TOVI GP
				LVV NP4			SAVI GP			SFSIV III PP
				LVV GP3		10	SNV NP
			11	LVV LP2			SNV GP
				LVVIV NP5			SNV LP
1 Full taxonomic names of the pathogens were used in cases where the genomic material was used, otherwise the names of the synthetic templates were used (see suporting Table S3)
